# Supplementary material for: Effects of 17,18-Epoxyeicosatetraenoic Acid and 19,20-Epoxydocosapentaenoic Acid Combined with Soluble Epoxide Hydrolase Inhibitor t-TUCB on Brown Adipogenesis and Mitochondrial Respiration
Source: Nutrients. 2025 Mar 7;17(6):936. doi: 10.3390/nu17060936 (PMC11946110; doi:10.3390/nu17060936)
Supplement: Supplementary file 1 [file nutrients-17-00936-s001.zip]

Archive with 1 entries (1 files):
- nutrients-3425312-supplementary.pdf
